# Supplementary material for: Expansion and diversification of the SET domain gene family following whole-genome duplications in Populus trichocarpa
Source: BMC Evol Biol. 2012 Apr 12;12:51. doi: 10.1186/1471-2148-12-51 (PMC3402991; doi:10.1186/1471-2148-12-51)
Supplement: Additional file 3 — Table-S1 Ks of SET gene pairs in Suv, Ash, Atxr5, E(z) and Trx subfamilies. Table-S2 Raw data from microarray expression analyses for Populus SET genes. Sample abbreviations are defined in Figure 6 and Additional file 4. Table-S3 Raw data from ESTs for Arabidopsis SET genes. Table-S4 Raw data from transcriptome data for soybean SET genes. [file 1471-2148-12-51-S3.XLS]

## Sheet: TableS1
Suvh
		Po.Suvh2	Po.Suvh9	Po.Suvh5	Po.Suvh4a	Po.Suvh4b	Po.Suvh4c	Po.Suvh3	Po.Suvh10	Po.Suvh1
	Po.Suvh9	0.3671
	Po.Suvh5	3.7515	4.5843
	Po.Suvh4a	3.6631	3.7331	3.8524
	Po.Suvh4b	3.7477	3.7689	3.8793	1.6609
	Po.Suvh4c	3.1675	1.8025	3.2874	1.5428	0.21
	Po.Suvh3	3.7381	4.513	4.4982	3.7603	3.803	3.1454
	Po.Suvh10	3.7412	4.5199	4.442	3.8128	3.8171	3.2507	0.2627
	Po.Suvh1	3.7726	4.4894	4.4928	2.8411	3.9241	3.2893	2.6715	3.3691
	Po.Suvh7	3.797	4.5185	4.5181	2.6013	3.9526	3.2845	2.8414	4.5231	0.1881
Suvr
		Po.Suvr5a	Po.Suvr5b	Po.Suvr1	Po.Suvr2	Po.Suvr4	Po.Suvr4a	Po.Suvr4b
	Po.Suvr5b	0.2039
	Po.Suvr1	3.9073	3.8086
	Po.Suvr2	4.3434	4.3885	0.3046
	Po.Suvr4	3.3211	3.3397	3.3755	3.3563
	Po.Suvr4a	4.6322	4.6587	2.4074	4.3417	3.4308
	Po.Suvr4b	4.6328	4.6289	2.024	4.3955	3.3921	0.2987
	Po.Suvr3	4.0771	4.1025	3.8816	4.0692	3.4124	4.1357	4.1105
Atxr5		Po.Atxr6a	Po.Atxr6b	Po.Atxr5a
	Po.Atxr6b	0.327
	Po.Atxr5a	3.9339	3.9563
	Po.Atxr5b	3.9817	3.987	0.168
Ash		Po.Ashh3	Po.Ashh4	Po.Ashh1	Po.Ashr3	Po.Ashh2a
	Po.Ashh4	0.1566
	Po.Ashh1	3.961	3.9622
	Po.Ashr3	3.8803	3.8587	4.25
	Po.Ashh2a	3.9881	4.0094	4.2689	4.3014
	Po.Ashh2b	4.0357	4.0957	4.2753	4.3639	0.2262
E(z)		Po.Swna	Po.Swnb	Po.Clfa
	Po.Swnb	0.2868
	Po.Clfa	4.6631	4.6385
	Po.Clfb	4.647	4.6117	0.2384
Trx
		Po.Atxr7a	Po.Atxr7b	Po.Atx1	Po.Atx2	Po.Atx3a	Po.Atx3b	Po.Atx5
	Po.Atxr7b	0.2226
	Po.Atx1	4.7993	4.7708
	Po.Atx2	4.8176	4.7821	0.1979
	Po.Atx3a	4.7871	4.7639	4.814	4.8345
	Po.Atx3b	4.7442	4.7641	4.7901	4.8305	0.1983
	Po.Atx5	4.8342	4.8126	4.827	4.8196	1.621	1.6782
	Po.Atx4	4.8463	4.7842	4.8098	4.8254	1.73	1.5764	0.2606

## Sheet: TableS2
GeneID	DS	CL	DL	YL	ML	R	DX	FC	MC
PoSuvh4b	411.573	866.19	1013.61	776.961	757.111	715.139	608.629	874.392	524.395
PoSuvr4a	544.289	788.303	976.745	541.704	1342.04	506.663	270.636	309.437	233.312
PoSuvh4a	168.785	103.558	151.618	575.02	275.164	611.38	199.88	274.432	382.364
PoSuvr1	3.95125	8.36533	12.4768	4.86977	17.6398	27.9984	12.9808	87.5212	18.0494
PoSuvh3	277.834	227.938	250.393	740.759	380.149	368.406	266.579	533.76	493.652
PoSuvr5b	316.473	272.181	284.905	431.948	619.817	741.449	395.854	243.182	536.118
PoSuvh2	630.49	702.521	702.628	386.185	408.316	980.314	148.902	172.239	442.131
PoSuvr2	25.8028	24.4517	18.1708	31.8846	10.9332	13.3811	49.5212	44.885	16.7013
PoSuvh9	630.49	702.521	702.628	386.185	408.316	980.314	148.902	172.239	442.131
PoSuvr4	34.8229	74.5915	96.98	77.495	71.4184	44.4746	183.147	105.902	90.9293
PoSuvr3	543.963	779.34	603.13	855.02	321.187	393.29	346.052	586.481	978.348
PoSuvh4c	16.1648	39.3714	18.7201	49.6487	30.3778	42.7231	77.7684	163.083	17.9125
PoSuvr4b	65.2495	148.854	82.2457	59.8953	147.435	69.4417	70.1455	32.0303	42.8398
PoSuvh10	1374.65	1235	349.347	1657.27	2608.16	31.1772	309.151	342.011	1864.38
PoSuvh5	380.025	213.673	213.794	778.721	427.078	308.841	271.049	325.336	338.871
PoSuvh7	401.866	554.292	576.254	526.407	641.483	526.464	312.008	232.555	424.282
PoAtxr5a	50.2046	83.8216	79.4092	254.892	95.5128	59.4841	180.606	184.506	115.427
PoAtxr6a	46.1311	8.05264	13.5077	198.464	4.16008	29.5648	39.0672	44.4081	9.97183
PoAtxr6b	46.3491	12.103	9.13424	106.504	17.7156	74.6265	12.0054	47.3575	19.654
PoAtxr5b	50.2046	83.8216	79.4092	254.892	95.5128	59.4841	180.606	184.506	115.427
PoAshh2a	85.1563	106.279	90.7967	117.134	122.834	50.8835	130.25	173.288	41.242
PoAshh2b	80.2979	71.1796	62.3702	70.9014	65.7729	38.9915	165.02	223.223	75.6708
PoAshh1	969.068	1490.05	1641.63	1656.91	2379.85	852.495	262.16	483.486	1288.07
PoAshh4	1237.19	1742.43	2129.14	1973.37	1861.56	1037.1	2648.38	2966.19	1767.81
PoAshr3	67.3367	56.2682	63.5802	298.269	132.317	101.151	341.32	312.852	34.1967
PoAshh3	91.9251	95.0509	99.9743	265.504	148.801	98.2969	51.6305	94.685	198.479
PoAtxr7a	215.037	345.415	370.917	287.33	318.294	462.12	681.474	1123.9	209.405
PoAtx3a	139.7	143.496	158.803	271.711	175.665	129.246	273.84	481.579	637.93
PoSwna	548.884	1323.24	699.579	312.462	996.528	938.637	411.861	365.645	784.419
PoAtx1	522.436	396.927	587.149	1072.18	622.609	2098.03	488.067	544.62	387.039
PoAtxr3a	40.0971	14.9558	22.5583	49.3738	18.8467	18.9411	46.094	29.5447	46.1076
PoClfb	134.191	90.8359	42.7948	326.375	84.807	410.249	182.782	193.819	79.51
PoAtx4	551.597	821.791	794.07	761.025	664.374	564.809	703.68	741.793	532.561
PoAtx3b	326.685	458.961	407.338	651.97	232.115	851.276	226.295	215.188	498.423
PoSwnb	309.567	397.376	338.944	103.429	354.025	1082.86	104.825	151.996	213.414
PoAtx2	522.436	396.927	587.149	1072.18	622.609	2098.03	488.067	544.62	387.039
PoAtx5	108.97	172.753	166.266	76.6617	137.516	75.7448	198.842	287.973	127.438
PoAtxr3b	817.979	1204.74	1646.19	931.1	1601.85	2329.34	1043.21	776.238	1007.62
PoAtxr7b	182.867	272.906	245.124	241.789	339.521	218.065	414.441	540.822	307.826
PoAshr2	260.152	201.882	116.538	279.991	279.083	147.42	168.432	118.057	258.359
PoAshr1	237.674	296.76	511.421	1241.92	625.684	370.857	164.198	281.305	754.974
PoAtxr4	112.901	107.283	86.4298	320.303	59.9262	13.9973	99.6543	92.7442	168.176
PoAtxr1	36.7789	17.9383	32.137	221.884	72.5718	80.4324	21.082	111.832	64.6427
PoAtxr2	360.61	674.47	882.11	768.566	1399.69	209.174	156.056	163.382	610.897
PoSetd8	782.106	727.877	937.58	2869.59	341.721	750.079	77.9756	222.42	1354.83
PoSetd10	148.698	179.08	151.691	296.147	418.909	94.9114	142.993	187.179	310.389
PoSetd7	72.0194	59.5028	56.5094	61.6311	48.2844	45.8286	43.9179	14.4631	30.5959
PoSetd6	52.0581	49.6402	37.5648	65.2642	75.0537	18.0547	621.054	354.877	181.821
PoSetd2a	584.648	367.898	358.977	1142.05	105.443	128.03	44.8641	57.7699	909.707
PoSetd3	231.805	159.587	117.218	126.162	85.903	61.9389	61.9437	138.351	274.981
PoSetd2b	89.484	66.7048	20.9605	48.0211	11.1139	34.2428	52.0797	120.709	215.299
PoSetd1	295.432	334.062	269.645	368.147	236.545	142.45	70.8209	63.0412	218.326
PoSetd5	1114.81	1412.5	635.612	2000.3	167.815	270.37	46.5538	145.137	2251.97
PoSetd4	234.712	265.226	257.172	426.947	343.383	38.1987	83.1544	161.393	180.009
PoSetd9	2254.71	969.923	835.872	678.033	254.337	27.3201	159.148	230.776	1380.01
	360.715	407.652	394.489	548.17	437.907	408.622	271.994	321.367	452.656
T-test		0.185989	0.469953	0.00261185	0.234598	0.528881	0.154948	0.542611	0.0156552
			0.650819	0.0153485	0.536875	0.988746	0.15241	0.126323	0.21353
				0.0113752	0.400566	0.811661	0.01046	0.133581	0.272635
					0.136455	0.0995636	0.000731776	0.00431978	0.0264566
						0.716001	0.0180424	0.104447	0.820909
							0.0480168	0.235524	0.60578
								0.00367015	0.00999056
									0.0599094

## Sheet: TableS3
Gene name	AGI	ESTs number
ASHH1	AT1G76710	21
ASHH2	AT1G77300	20
ASHH3	AT2G44150	32
ASHH4	AT3G59960	1
ASHR1	AT2G17900	7
ASHR2	AT2G19640	19
ASHR3	AT4G30860	13
AT1G01920	AT1G01920	26
AT1G14030	AT1G14030	22
AT1G24610	AT1G24610	37
AT2G18850	AT2G18850	33
AT3G07670	AT3G07670	30
AT3G55080	AT3G55080	9
AT3G56570	AT3G56570	5
AT4G15180	AT4G15180	22
AT4G20130	AT4G20130	29
AT5G09790	AT5G09790	13
AT5G14260	AT5G14260	97
AT5G17240	AT5G17240	13
AT5G24330	AT5G24330	11
ATX1	AT2G31650	7
ATX2	AT1G05830	27
ATX3	AT3G61740	13
ATX4	AT4G27910	9
ATX5	AT5G53430	11
ATXR1	AT1G26760	22
ATXR2	AT3G21820	20
ATXR4	AT5G06620	9
ATXR7	AT5G42400	10
CLF	AT2G23380	20
MEA	AT1G02580	0
SUVH1	AT5G04940	25
SUVH10	AT2G05900	1
SUVH2	AT2G33290	4
SUVH3	AT1G73100	26
SUVH4	AT5G13960	19
SUVH5	AT2G35160	6
SUVH6	AT2G22740	10
SUVH7	AT1G17770	2
SUVH8	AT2G24740	2
SUVH9	AT4G13460	29
SUVR1	AT1G04050	8
SUVR2	AT5G43990	16
SUVR3	AT3G03750	22
SUVR4	AT3G04380	0
SUVR5	AT2G23740	31
SWN	AT4G02020	18

## Sheet: TableS4
GeneID	Subfamily	young_leaf	flower	one cm pod	pod shell 10DAF	pod shell 14DAF	seed 10DAF	seed 14DAF	seed 21DAF	seed 25DAF	seed 28DAF	seed 35DAF	seed 42DAF	root	nodule
Glyma01g34970.1	Suv	0	0	0	0	0	1	2	0	1	2	0	0	0	0
Glyma06g47060.1	Suv	0	0	0	0	0	0	0	0	0	0	0	0	0	0
Glyma09g32700.1	Suv	0	0	0	0	0	3	1	1	1	0	0	0	0	0
Glyma19g43670.1	Suv	0	8	0	0	0	0	0	0	1	1	0	0	2	0
Glyma10g30830.1	Suv	1	0	0	0	0	0	0	1	0	0	0	0	0	0
Glyma13g23490.1	Suv	3	5	1	2	1	1	6	0	7	1	1	1	0	0
Glyma01g41340.1	Suv	22	32	21	25	8	24	21	9	22	20	36	11	25	7
Glyma20g30000.1	Suv	31	16	19	12	8	12	13	10	11	8	20	6	16	34
Glyma11g04070.1	Suv	35	33	34	26	6	17	18	10	21	11	23	20	21	9
Glyma16g18500.1	Suv	36	35	58	54	46	23	45	22	70	53	85	53	36	33
Glyma02g06760.1	Suv	39	56	28	26	13	14	27	19	42	21	39	12	49	56
Glyma03g41020.1	Suv	45	40	18	21	13	20	12	9	27	27	21	9	28	40
Glyma11g06620.1	Suv	46	14	25	16	13	8	11	5	14	11	17	9	20	16
Glyma15g35450.1	Suv	48	49	32	55	31	38	19	8	15	9	27	8	25	30
Glyma03g32390.1	Suv	53	39	36	43	20	35	41	33	98	50	73	17	25	85
Glyma13g25640.1	Suv	54	41	43	53	43	28	18	6	27	24	32	16	57	42
Glyma13g18850.1	Suv	56	51	43	58	22	36	58	35	49	39	65	34	26	10
Glyma19g27690.1	Suv	61	48	42	40	22	11	13	10	11	10	18	9	26	10
Glyma16g25800.1	Suv	62	43	40	34	14	18	35	8	27	14	30	10	53	23
Glyma03g27430.1	Suv	72	109	108	78	43	68	63	32	55	48	67	53	64	156
Glyma19g35120.1	Suv	77	51	39	72	29	20	31	17	56	26	42	26	42	46
Glyma01g38670.1	Suv	81	76	70	54	37	22	27	19	31	28	45	20	39	34
Glyma07g19420.1	Suv	95	30	50	47	22	26	46	26	36	32	50	21	66	55
Glyma16g05210.1	Suv	112	56	51	55	26	35	30	15	16	17	23	11	23	21
Glyma04g15120.1	Suv	153	161	244	242	166	78	124	63	158	140	231	134	103	141
Glyma04g39260.1	Atxr5/6	11	15	13	15	8	13	12	8	7	7	8	1	3	4
Glyma06g15660.1	Atxr5/6	20	9	10	10	8	7	4	3	7	6	6	5	9	5
Glyma18g52260.1	Atxr5/6	42	10	21	28	8	2	18	10	15	7	14	6	29	38
Glyma02g10600.1	Atxr5/6	77	15	11	32	4	12	19	11	5	3	4	0	30	13
Glyma01g08520.1	Ash	0	2	2	0	0	0	0	1	0	1	0	0	4	4
Glyma06g29960.1	Ash	29	5	9	17	5	6	19	3	6	3	2	0	10	10
Glyma10g36720.1	Ash	46	46	40	26	24	19	23	16	28	11	28	13	18	49
Glyma20g30870.1	Ash	54	49	34	29	25	13	23	9	17	9	27	13	29	36
Glyma16g33220.1	Ash	59	48	32	28	7	47	48	15	22	17	25	8	22	23
Glyma09g28430.1	Ash	70	39	46	41	9	36	30	8	23	17	21	8	34	21
Glyma06g12390.1	Ash	85	83	37	61	14	39	32	19	43	37	66	31	76	43
Glyma04g42410.1	Ash	100	93	47	57	19	42	50	31	46	42	74	29	114	43
Glyma03g38320.1	Trx_E(z)	0	0	0	0	0	13	3	0	0	0	0	0	0	0
Glyma11g07150.1	Trx_E(z)	0	1	1	0	0	6	8	1	3	0	1	0	0	2
Glyma17g20130.1	Trx_E(z)	0	0	0	0	0	0	0	0	0	0	1	0	0	0
Glyma19g40430.1	Trx_E(z)	0	0	1	0	0	7	1	0	0	0	0	0	0	0
Glyma19g39970.1	Trx_E(z)	3	1	1	0	0	2	5	1	0	1	0	0	0	0
Glyma15g17030.1	Trx_E(z)	17	27	17	28	8	14	5	5	13	7	27	8	11	5
Glyma14g13790.1	Trx_E(z)	20	20	9	8	3	3	9	5	18	9	12	4	12	4
Glyma09g05740.1	Trx_E(z)	25	42	29	43	13	12	10	7	13	15	18	14	31	12
Glyma16g02800.1	Trx_E(z)	29	14	20	31	7	14	30	10	36	16	26	15	15	9
Glyma17g32900.1	Trx_E(z)	39	26	14	16	6	8	17	12	20	4	6	0	16	7
Glyma19g17460.2	Trx_E(z)	55	59	22	23	17	16	15	10	30	15	18	15	43	37
Glyma02g01540.1	Trx_E(z)	57	78	90	80	47	39	59	28	98	99	177	99	116	198
Glyma07g06190.1	Trx_E(z)	65	65	33	43	21	20	37	13	34	19	30	13	41	51
Glyma03g37370.1	Trx_E(z)	67	5	20	24	1	5	9	2	8	1	2	0	11	2
Glyma08g29010.1	Trx_E(z)	88	37	53	61	30	31	28	21	26	28	38	19	34	54
Glyma06g13330.1	Trx_E(z)	95	81	79	77	31	34	47	21	37	21	41	22	100	58
Glyma01g39490.1	Trx_E(z)	99	40	49	36	18	24	25	11	21	14	16	5	32	26
Glyma04g41500.1	Trx_E(z)	102	108	61	87	41	38	35	18	49	31	72	38	164	75
Glyma11g05760.1	Trx_E(z)	141	59	58	52	17	35	37	17	30	22	34	10	59	36
Glyma18g51890.1	Trx_E(z)	163	100	96	88	43	45	60	26	43	35	59	22	79	55
Glyma06g45740.1	Trx_E(z)	230	200	130	97	67	102	74	50	116	74	186	76	243	186
Glyma12g11060.1	Trx_E(z)	237	167	144	120	80	93	96	45	111	60	142	53	294	204
Glyma13g38090.1	Trx_E(z)	321	241	143	142	74	99	97	51	164	102	215	89	416	190
Glyma12g32290.1	Trx_E(z)	323	197	131	141	74	110	73	50	174	83	208	92	413	197
Glyma16g28120.1	SMYD	5	8	3	6	4	1	5	1	6	6	15	5	2	4
Glyma16g28140.1	SMYD	12	15	8	17	6	3	6	3	16	10	20	12	17	10
Glyma06g14460.1	SMYD	19	21	9	15	12	6	7	4	19	7	16	16	18	17
Glyma12g32180.1	SMYD	46	42	41	27	10	17	13	13	26	13	32	17	23	16
Glyma04g43200.1	SMYD	56	32	27	22	19	26	25	12	19	15	27	9	27	35
Glyma08g09700.1	SMYD	77	39	74	67	33	26	50	16	35	14	49	13	56	77
Glyma01g35160.1	SMYD	100	103	234	339	94	45	68	31	131	89	237	97	180	316
Glyma07g35640.1	SMYD	131	28	102	90	34	39	63	30	44	10	21	1	83	11
Glyma05g34650.1	SETD	6	4	4	2	1	3	4	1	3	2	8	0	1	1
Glyma09g39970.1	SETD	11	14	13	6	7	6	2	2	6	5	9	3	7	2
Glyma10g31970.1	SETD	14	24	9	19	6	8	6	3	6	3	17	5	17	11
Glyma18g46250.1	SETD	14	12	14	9	5	6	11	5	4	5	11	3	11	6
Glyma17g07110.1	SETD	19	6	14	9	2	6	12	4	9	8	1	2	10	38
Glyma02g40730.1	SETD	30	28	18	23	15	10	14	4	22	8	15	8	9	16
Glyma20g35710.1	SETD	34	16	16	21	5	5	14	5	17	11	23	9	12	14
Glyma10g43900.1	SETD	40	28	24	19	22	8	15	8	31	16	35	15	18	6
Glyma14g39060.1	SETD	55	68	39	37	35	12	16	7	10	10	24	4	19	35
Glyma08g05020.1	SETD	69	27	52	61	33	12	25	18	23	28	37	20	28	12
Glyma09g05510.1	SETD	81	24	34	38	7	14	16	4	12	3	12	4	4	7
Glyma20g03950.1	SETD	92	16	27	21	20	4	1	4	18	2	13	3	1	0
Glyma05g07100.1	SETD	109	64	49	38	32	14	19	12	24	15	15	10	25	28
Glyma15g16830.1	SETD	124	20	23	28	16	11	7	9	15	6	13	9	7	5
Glyma07g35510.1	SETD	174	103	128	85	59	14	14	13	48	30	28	14	5	4
Glyma13g11740.1	SETD	180	61	55	83	43	4	20	12	39	27	62	44	4	4
Glyma19g22520.1	SETD	299	115	96	80	67	21	33	29	55	37	47	38	60	84
